# Supplementary material for: Maternal outcome after abdominal packing for uncontrolled postpartum hemorrhage despite peripartum hysterectomy
Source: PLoS One. 2017 Jun 1;12(6):e0177092. doi: 10.1371/journal.pone.0177092 (PMC5453422; doi:10.1371/journal.pone.0177092)
Supplement: S1 Data — (XLS) [file pone.0177092.s001.xls]

## Sheet: Succès
Cas	Type centre			Réa locale	Embol locale	Sang local	N acc/an			Age	IMC	Parité	N césar avant	N curetage	ASA	antcd	AMP	nombre fœtus		STT OU HYDRAMNIOS	diabète gesta	cholestase	thrombopénie	eclampsie	pre-eclampsie	HTA	HELLP	HRP	MFIU	P Praevia	P Accreta/percreta	MAP	chorioamniotite	terme acc	travail spontané	matu prostaglandines	déclenchement ocytocine	voie basse spontanée	VB + forceps ou ventouse	Césarienne	délivrance dirigée	delivrance naturelle	délivrance manuelle	TTT conservateur acreta (placenta laissé en place)	atonie	praevia	accreta	percreta	invasion vessie
	CHU	CHG	ESPIC				>3000	1500-3000	<1500									1	2
51	1	0	0	1	1	1	1	0	0	38	28.9	1	1	0	1	0	0	1	0	0	0	0	0	0	0	0	0	0	0	1	1	0	0	38	0	0	0	0	0	1	1	0	0	0	0	1	1	0	0
53	1	0	0	1	1	1	1	0	0	40	23.7	1	0	1	1	HEMORRAGIE POST CURETAGE	0	1	0	0	0	0	0	0	0	0	0	0	0	0	0	0	0	39	0	1	0	0	0	1	1	0	0	0	1	0	0	0	0
19	0	1	0	1	1	1	1	0	0	32	24	4	1	1	1	0	0	1	0	0	0	0	0	0	0	0	0	0	0	1	1	0	0	33	0	0	0	0	0	1	0	0	1	0	0	1	1	1	1
28	1	0	0	1	1	1	1	0	0	28	24.3	1	0	0	1	0	0	1	0	0	0	0	0	0	0	0	0	0	0	0	0	0	0	41	1	0	0	0	0	1	1	0	0	0	1	0	0	0	0
32	1	0	0	1	0	1	1	0	0	34	30.8	2	1	0	1	0	0	1	0	0	0	0	0	0	0	0	0	0	0	1	1	0	0	39	0	0	0	0	0	1	0	0	1	0	0	1	1	1	0
36	1	0	0	1	1	1	1	0	0	27	22.4	1	0	0	1	0	0	1	0	0	0	0	0	0	0	0	0	0	0	0	0	0	0	37	0	1	1	0	0	1	0	0	1	0	1	0	0	0	0
37	1	0	0	1	1	1	1	0	0	41	32.3	4	0	0	1	TOC SOUS ANAFRANYL	0	0	1	0	0	0	0	0	0	0	0	0	0	0	0	0	0	38	0	1	1	1	0	0	0	1	0	0	1	0	0	0	0
38	1	0	0	1	1	1	1	0	0	34	28.4	5	4	0	1	0	0	1	0	0	0	0	0	0	0	0	0	0	0	1	1	0	0	37	0	0	0	0	0	1	0	0	0	1	0	0	1	1	1
39	1	0	0	1	1	1	1	0	0	30	30	1	0	0	1	0	0	1	0	0	0	0	0	0	0	0	0	0	0	0	0	0	0	42	0	1	1	0	0	1	0	0	1	0	1	0	0	0	0
40	1	0	0	1	1	1	1	0	0	36	27.3	4	1	0	1	PNEUMOTHORAX A REPETITION	0	1	0	0	0	0	0	0	0	0	0	0	0	1	0	0	0	39	0	0	0	0	0	1	0	0	1	0	1	0	0	0	0
44	1	0	0	1	1	1	1	0	0	30	27.5	4	0	0	1	0	0	0	1	1	0	0	0	0	0	0	0	0	0	0	0	0	0	32	0	0	0	0	0	1	0	0	1	0	0	0	0	0	0
45	1	0	0	1	1	1	1	0	0	29	24.8	2	0	1	1	0	0	1	0	1	1	0	0	0	0	0	0	0	0	0	0	0	0	37	0	1	0	0	0	1	0	0	1	0	0	0	0	0	0
46	1	0	0	1	1	1	1	0	0	34	27.9	4	2	1	1	0	0	1	0	0	0	0	0	0	0	0	0	0	0	0	0	0	0	39	0	0	0	0	0	1	1	0	1	0	1	0	0	0	0
47	1	0	0	1	1	1	1	0	0	35	32.9	3	2	1	1	Asthme	0	1	0	0	0	0	0	0	0	0	0	0	0	1	0	0	0	24	0	0	0	0	0	1	0	0	1	0	0	1	1	0	0
1	0	1	0	1	0	1	0	1	0	27	23.8	1	0	0	1	0	0	1	0	0	0	0	0	0	0	0	0	0	0	0	0	0	0	39	1	0	0	1	0	0	1	0	0	0	1	0	0	0	0
8	0	1	0	1	1	1	0	1	0	29	24.3	1	0	0	1	0	0	1	0	0	0	0	0	0	0	0	0	0	0	0	0	0	0	40	1	0	0	1	0	0	0	0	1	0	1	0	0	0	0
22	1	0	0	1	1	1	0	1	0	37	26	1	0	1	2	0	0	1	0	0	0	0	0	0	0	0	0	0	0	0	0	0	0	39	1	0	0	1	0	0	1	0	0	0	1	0	1	0	0
23	0	1	0	1	1	1	0	1	0	38	27	2	1	0	1	0	0	1	0	0	0	0	0	0	0	0	0	0	0	0	0	0	0	40	1	0	0	0	0	1	1	0	1	0	1	0	0	0	0
25	0	0	1	1	1	1	0	1	0	28	25.6	2	0	0	1	0	0	1	0	0	0	0	0	0	0	0	0	0	0	0	0	0	0	38	1	0	0	0	0	1	0	0	1	0	1	0	0	0	0
29	1	0	0	1	1	1	0	1	0	34	24.2	3	2	1	1	cystites a repetition, paludisme, fibromes utérins, resection hysteroscopique de fibromes	0	1	0	0	0	0	0	0	0	0	0	0	0	1	1	0	0	36	1	0	0	0	0	1	0	0	1	0	0	1	1	0	0
30	1	0	0	1	1	1	0	1	0	34	27.2	3	2	1	1	2 ivg (technique non precisee)	0	1	0	0	1	0	0	0	0	1	0	0	0	1	0	0	0	36	0	0	0	0	0	1	0	0	1	0	0	1	1	1	0
33	1	0	0	1	1	1	0	1	0	39	21.4	2	0	0	1	0	0	1	0	0	0	0	0	0	0	0	0	0	0	1	0	0	0	35	0	0	0	0	0	1	0	0	1	0	1	1	1	0	0
35	1	0	0	1	1	1	0	1	0	26	20.8	1	0	1	1	TABAGISME POURSUIVI EN COURS DE GROSSESSE	0	1	0	0	1	0	0	0	0	0	0	0	0	0	0	0	0	39	1	0	0	1	0	0	1	0	0	0	0	0	0	0	0
5	0	1	0	1	0	0	0	0	1	21	24.2	1	0	0	1	Hépatite B	0	1	0	0	0	0	0	0	0	0	0	0	0	0	0	0	0	39	1	0	0	0	0	1	0	0	1	0	1	0	0	0	0
6	0	1	0	1	0	0	0	0	1	29	20.5	2	1	1	1	Lupus cutané, conisation	0	1	0	0	0	0	0	0	0	0	0	1	0	1	1	0	1	19	1	0	0	0	0	1	0	0	1	0	1	0	1	0	0
9	0	1	0	0	0	0	0	0	1	39	29	1	0	0	1	Paludisme	0	1	0	0	0	0	0	0	0	0	0	0	0	0	0	0	0	38	0	0	0	0	0	1	0	0	1	0	0	0	0	0	0
12	0	1	0	1	0	1	1	0	0	30	29.7	3	0	0	1	0	0	1	0	0	0	0	0	0	0	0	0	0	0	0	0	0	0	41	1	0	0	0	0	1	0	0	1	0	1	0	0	0	0
13	1	0	0	1	1	1	1	0	0	35	26.9	2	0	0	1	Asthme	0	1	0	0	0	0	0	0	0	0	0	0	0	0	0	0	0	38	0	0	0	0	0	1	0	0	1	0	0	0	0	0	0
15	0	1	0	1	0	1	1	0	0	37	21.6	2	2	2	1	0	0	0	1	0	0	0	0	0	0	0	0	0	0	0	1	0	0	41	0	1	1	0	1	0	0	0	1	0	1	0	1	0	0
17	1	0	0	1	1	1	1	0	0	39	21.7	2	0	1	1	CIVD post aspiration	0	1	0	0	0	0	0	0	0	0	0	0	0	0	0	0	0	41	1	0	0	0	0	1	0	0	1	0	1	0	0	0	0
48	1	0	0	1	1	1	1	0	0	47	30.4	4	0	1	1	HTA CHRONIQUE	0	1	0	1	0	0	0	0	0	1	0	0	0	0	0	0	0	37	0	0	1	1	0	0	1	0	0	0	1	0	0	0	0
49	1	0	0	1	1	1	1	0	0	41	23.5	1	0	0	1	hypothyroïdie	don ovocyte	0	1	0	0	0	0	0	0	0	0	0	0	0	0	0	0	32	1	0	0	0	0	1	0	0	1	0	1	0	0	0	0
50	1	0	0	1	1	1	1	0	0	33	21.3	2	1	0	1	ACCRETA (HDD avec embolisation) et ulcère gastrique	0	1	0	0	0	0	0	0	0	0	0	0	0	0	0	1	0	26	1	0	0	1	0	0	1	0	0	0	1	1	1	1	0
[truncated: 81 more columns]

## Sheet: Feuil1
120
48
48
26
23
36
48
48
48
70
52
72
24
60
110
48
48
24
41
72
48
72
12
48
24
24
24
72
38
48
48
48
2
24
24
24
18
48
6
1
48
24
3
24
24
6
4
41

## Sheet: Echec
Cas	Type centre		Réa locale	Embol locale	Sang local	N acc/an			Age	IMC	Parité	N césar avant	N curetage	ASA	antcd	AMP	nombre fœtus	STT OU HYDRAMNIOS	diabète gesta	cholestase	thrombopénie	eclampsie	pre-eclampsie	HTA	HELLP	HRP	MFIU	P Praevia	P Accreta/percreta	MAP	chorioamniotite	terme acc	travail spontané	matu prostaglandines	déclenchement ocytocine	voie basse spontanée	VB + forceps ou ventouse	Césarienne	délivrance dirigée	delivrance naturelle	délivrance manuelle	TTT conservateur acreta (placenta laissé en place)	atonie	praevia	accreta	percreta	invasion vessie	coagulopathie	plaies filiere
	CHU	CHG				>3000	1500-3000	<1500
3	1	0	1	1	1	1	0	0	34	24.9	2	0	0	1	0	0	1	0	0	0	0	0	1	1	0	0	0	0	0	0	0	40	1	0	0	0	0	1	0	0	1	0	1	0	0	0	0	0	0
11	0	1	1	0	1	1	0	0	34	23.8	1	0	0	1	0	0	1	0	0	0	0	0	0	0	0	0	0	0	0	0	0	40	0	0	1	1	0	0	1	0	0	0	1	0	0	0	0	0	0
14	0	1	1	1	1	1	0	0	38	28.7	3	1	0	1	0	0	1	0	0	0	0	0	0	0	0	0	0	0	0	0	0	40	1	0	0	0	0	1	1	0	0	0	0	0	0	0	0	0	0
16	1	0	1	1	1	1	0	0	35	25.4	4	3	0	1	0	0	1	0	0	0	0	0	0	0	0	0	0	0	1	0	0	35	1	0	0	0	0	1	NA	NA	NA	0	0	1	1	1	1	0	0
18	1	0	1	1	1	1	0	0	38	24.4	3	2	0	1	0	0	1	0	1	0	0	0	0	0	0	0	0	0	1	0	0	37	0	0	0	0	0	1	0	0	1	0	0	0	1	1	1	0	0
52	1	0	1	1	1	1	0	0	38	25.3	2	2	0	1	0	0	1	0	0	0	0	0	0	0	0	0	0	0	1	0	0	37	0	0	0	0	0	1	0	0	0	1	0	1	1	1	0	0	0
20	0	1	1	1	1	1	0	0	41	40	4	0	1	2	0	0	1	0	0	0	0	0	0	0	0	1	0	0	0	0	0	39	0	0	0	0	0	1	0	0	1	0	1	0	0	0	0	0	0
26	1	0	1	1	1	1	0	0	34	26.5	2	0	NA	NA	0	0	1	0	0	0	0	0	0	0	0	0	0	0	0	0	0	38	0	0	1	0	1	0	0	0	0	0	0	0	0	0	0	0	0
31	1	0	1	0	1	1	0	0	39	26.4	5	4	0	1	0	0	1	0	0	0	0	0	0	0	0	0	0	1	1	0	0	32	0	0	0	0	0	1	0	0	1	0	0	1	1	0	0	0	0
41	1	0	1	1	1	1	0	0	39	26	6	0	0	1	HYPOTHYROIDIE CONISATION	0	1	0	0	0	1	0	0	0	0	0	0	0	0	0	0	40	1	0	0	1	0	0	NA	NA	NA	0	0	0	0	0	0	0	1
42	1	0	1	1	1	1	0	0	36	26.2	3	0	0	1	MIGRAINES OPHTALMIQUES	0	1	0	0	0	0	0	0	0	0	1	1	0	0	0	1	31	1	0	0	1	0	0	0	1	0	0	1	0	0	0	0	1	0
43	1	0	1	1	1	1	0	0	36	29.3	2	1	0	1	0	0	1	0	0	0	0	0	0	0	0	0	0	0	0	0	0	35	1	0	0	0	0	1	0	0	1	0	0	0	0	0	0	1	0
2	1	0	1	1	1	0	1	0	36	26.3	3	1	0	2	Hépatite A, Dépression, dyskinésie PRIMPERAN	0	1	0	1	0	0	0	0	0	0	0	0	0	0	1	0	35	1	0	0	0	0	1	1	0	0	0	0	0	0	0	0	1	0
7	1	0	1	1	1	0	1	0	34	29	2	0	NA	1	fibrome parevia	0	1	0	0	0	0	0	0	0	0	0	0	0	0	0	0	38	0	0	0	0	0	1	0	0	1	0	0	0	0	0	0	0	0
10	0	1	1	0	0	0	1	0	37	30.4	2	1	1	1	hépatite B guérie	0	1	0	0	0	0	0	0	0	0	0	0	0	0	0	0	40	1	0	0	0	0	1	0	0	1	0	0	0	0	0	0	0	0
21	1	0	1	1	1	0	1	0	36	27	4	1	2	2	0	0	1	0	0	0	0	0	0	0	0	0	0	0	0	0	0	39	0	0	0	0	0	1	1	0	0	0	1	0	0	0	0	0	0
24	0	1	1	0	1	0	1	0	30	27.5	2	1	1	2	0	0	1	0	0	0	0	0	0	0	0	0	0	1	0	0	0	35	1	0	0	0	0	1	0	0	1	0	0	1	0	0	0	0	0
27	1	0	1	1	1	0	1	0	28	29	1	0	1	1	0	0	1	0	0	0	0	0	0	0	0	0	0	0	1	0	0	38	0	0	0	0	0	1	0	0	1	0	0	0	1	0	0	0	0
34	1	0	1	1	1	0	1	0	31	20	2	0	0	1	0	0	1	0	0	0	0	0	0	0	0	0	0	0	0	0	0	35	1	0	0	1	0	0	0	1	0	0	1	0	0	0	0	0	0
4	0	1	1	0	0	0	0	1	27	33.7	2	1	1	1	Trouble de l'hémostase constitutionnel (TS allongé et TCA allongé, pas d'étiologie)	0	1	0	0	0	0	0	0	0	0	0	0	0	0	0	0	41	0	0	0	0	0	1	0	0	1	0	0	0	0	0	0	0	0
[truncated: 74 more columns]
